# Supplementary material for: High-Dose Acetaminophen with N-acetylcysteine Rescue Inhibits M2 Polarization of Tumor-Associated Macrophages
Source: Cancers (Basel). 2023 Sep 28;15(19):4770. doi: 10.3390/cancers15194770 (PMC10571846; doi:10.3390/cancers15194770)
Supplement: Supplementary file 1 [file cancers-15-04770-s001.zip]

Archive with 3 entries (2 files):
- cancers-2604837-supplementary/
- cancers-2604837-supplementary/cancers-2604837-File S1.pdf
- cancers-2604837-supplementary/cancers-2604837-SI.pptx
